# Supplementary material for: Is Hippocampal Resection Necessary for Low-Grade Epilepsy-Associated Tumors in the Temporal Lobe?
Source: Brain Sci. 2022 Oct 12;12(10):1381. doi: 10.3390/brainsci12101381 (PMC9599302; doi:10.3390/brainsci12101381)
Supplement: Supplementary file 1 [file brainsci-12-01381-s001.zip]

Archive with 1 entries (1 files):
- brainsci-1944977-supplementary.pdf
